# Supplementary material for: New species of Ontocetus (Pinnipedia: Odobenidae) from the Lower Pleistocene of the North Atlantic shows similar feeding adaptation independent to the extant walrus (Odobenus rosmarus)
Source: PeerJ. 2024 Aug 13;12:e17666. doi: 10.7717/peerj.17666 (PMC11328838; doi:10.7717/peerj.17666)
Supplement: Supplemental Information 2 — The raw results of the phylogenetic analyses. [file peerj-12-17666-s002.zip]

Archive with 2 entries (2 files):
- Supplemental File S1 - Boisville et al. Ontocetus matrix nexus.nex/Boisvilles&al_New_sp_Ontocetus.nex
- Supplemental File S1 - Boisville et al. Ontocetus matrix nexus.nex/New_sp_Ontocetus_IW12.nex
