# Supplementary material for: New species of Ontocetus (Pinnipedia: Odobenidae) from the Lower Pleistocene of the North Atlantic shows similar feeding adaptation independent to the extant walrus (Odobenus rosmarus)
Source: PeerJ. 2024 Aug 13;12:e17666. doi: 10.7717/peerj.17666 (PMC11328838; doi:10.7717/peerj.17666)
Supplement: Supplemental Information 2 — The raw results of the phylogenetic analyses. [file peerj-12-17666-s002.zip › Supplemental File S1 - Boisville et al. Ontocetus matrix nexus.nex/Boisvilles&al_New_sp_Ontocetus.nex]

#NEXUS
[written Tue Mar 26 17:23:46 PDT 2024 by Mesquite  version 3.81 (build 955) at DESKTOP-GC418RL/128.32.118.82]

BEGIN TAXA;
	TITLE Taxa;
	DIMENSIONS NTAX=36;
	TAXLABELS
		'Enaliarctos_emlongi' 'Pteronarctos_goedertae' 'Callorhinus_ursinus' 'Desmatophoca_oregonensis' 'Allodesmus_kernensis' 'Erignathus_barbatus' 'Monachus_monachus' 'Prototaria_primigena' 'Prototaria_planicephala' 'Proneotherium_repenningi' 'Neotherium_mirum' 'Kamtschatarctos_sinelnikovae' 'Pseudotaria_muramotoi' 'Archaeodobenus_akamatsui' 'Imagotaria_downsi' Pelagiarctos 'Nanodobenus_arandai' 'Pontolis_magnus' 'Pontolis_barroni' 'Pontolis_kohnoi' 'Titanotaria_orangensis' 'Osodobenus_eodon' 'Dusignathus_santacruzensis' 'Dusignathus_seftoni' 'Gomphotaria_pugnax' 'Aivukus_cedrosensis' 'Protodobenus_japonicus' 'Ontocetus_sp.' 'Ontocetus_emmonsi' 'Odobenus_rosmarus' 'Pliopedia_pacifica' 'Valenictus_imperialensis' 'Valenictus_sheperdi' 'Valenictus_chulavistensis' 'Valenictus_UCMP_137426' 'Ontocetus_posti' 
	;

END;


BEGIN CHARACTERS;
	TITLE  Character_Matrix;
	DIMENSIONS  NCHAR=144;
	FORMAT DATATYPE = STANDARD RESPECTCASE GAP = - MISSING = ? SYMBOLS = "  0 1 2 3 4 5 6";
	CHARSTATELABELS 
		1 'Cranium: occipital apex in posterior view' /  Convex_in_shape Triangular_in_shape Rectangular_in_shape,
		2 'Cranium: Dorsal surface' /  'flat or continously convex, from the nasals through the dorsal surface of braincase' Interorbital_region_noticeably_domed_,
		3 'Cranium: width of skull across antorbitals' /  'Narrow; < 55% BZW' 'Broad; 55% or greater BZW',
		4 'Temporal Fossa: length' /  'Long; 25% or greater CBL' 'Short; < 25% CBL',
		5 'Intertemporal region: minimum width' /  'Narrow; 26% or less BZW' 'Broad; > 26% BZW',
		6 'Intertemporal region: length' /  'Long; 8% or greater CBL' 'Short; < 8% CBL',
		7 External_nares /  Large_and_only_somewhat_elevated_over_level_of_toothrow 'moderate and slightly elevated, placed in dorsal 75% of rostrum' 'Reduced in size and substanstially elevated over level of toothrow, placed in dorsal 50% of rostrum',
		8 'Rostrum: length' /  'Short; < 20% CBL' 'Medium; 20-35% CBL' 'Long; > 35%',
		9 'Rostrum: width at canines' /  'Narrow; less than 45% of bizygomatic width' 'Wide; 45%-55% of bizygomatic width' 'Very wide; greater than 55% of bizygomatic width',
		10 'Rostrum: widest portion in ventral view' /  Posterior_to_the_canines_or_same_width_throughout Widest_point_at_canines,
		11 'Premaxilla: prenarial process' /  'Present; premaxilla significantly extends past maxilla' 'Absent or nearly absent; terminus of rostrum forms smooth curve',
		12 'Premaxilla: ascending process' /  AP_contacts_frontal_and_nasal_and_maxilla_do_not_meet 'AP extends 50% or more of nasal length, but doesn''t reach frontal' AP_extends_along_less_than_50%_of_the_nasal_length 'AP only contacts the anterior margin of nasals, and does not extend along lateral edges of nasals',
		13 'Premaxilla: lateral view' /  Forms_gradual_slope Concave Premaxilla_excluded_from_lateral_view,
		14 'Maxilla: Fossa muscularis' /  Present_but_reduced Absent_or_indistinct,
		15 'Maxilla: palatal process' /  'Absent; curvature of the anterior margin of the temporal fossa not interrupted' 'Developed as a short, transversely narrow projection, interrupting the anterior margin of the temporal fossa' 'Developed as a long, transversely narrow shelf' Developed_as_a_broad_shelf,
		16 'Maxilla: ventral tuberosity of zygomatic root' /  Absent Present,
		17 'Maxilla: maxillary crest' /  Absent A_sharp_crest_is_present_extending_from_alveoli_of_canine_to_zygomatic_arch_on_palate,
		18 'Maxilla: posterior terminus of tooth row' /  Terminates_anterior_to_anterior_margin_of_temporal_fossa Terminates_at_level_of_the_anterior_margin_of_the_temporal_fossa Extends_past_anterior_margin_of_the_temporal_fossa,
		19 'Maxilla: nasiolabialis fossa' /  Present Absent,
		20 'Maxilla: infraorbital foramen visibility' /  Visible_in_lateral_and_dorsal_view Visible_in_lateral_view_only Visible_in_dorsal_view_only,
		21 'Maxilla: infraorbital foramen size' /  'small, diameter <10% of BZW' 'large, diameter >10% BZW',
		22 'Nasals: length' /  'Very long; > 27% CBL' 'Long; 19-27% CBL' 'Short; < 19% CBL',
		23 'Nasals: posterior margin' /  'W-shaped, with penetration of the frontal between the nasals' 'U or V-shaped and extend to frontal-maxilla suture' 'Broad and square, and extend to frontal-maxilla suture' 'U or V-shaped and penetrate frontals',
		24 'Palate: length' /  'Short; < 45% CBL' 'Moderate; 45-55% CBL' 'Long; > 55% CBL',
		25 'Palate: ventral surface' /  Flat_or_nearly_flat Polymorphic_for_states_0_and_2 Arched_transversely Arched_transversely_and_longitudinally,
		26 'Palate: posterior margin' /  'U-shaped' Straight_or_only_slightly_curved,
		27 'Palate: incisive foramen' /  'Large, paired foramina' Polymorphic_for_states_0_and_2 'Small, paired foramina' Polymorphic_for_states_2_and_4 Single_large_foramen 'Foramen form a single, trilobed opening' Single_narrow_or_small_foramen,
		28 'Palatine: overlap by alisphenoid' /  Absent Present,
		29 'Pterygoid: hamular process development' /  Small_and_narrow Large_and_broad,
		30 'Pterygoid: hamular process location' /  Anterior_to_posterior_margin_of_temporal_fossa At_level_or_posterior_to_posterior_margin_of_temporal_fossa,
		31 'Pterygoid: hamular process orientation' /  Deflected_medially No_deflection_or_deflected_laterally,
		32 'Pterygoid: pterygoid strut' /  Slender_but_well_developed Dorsoventrally_thin_and_transversely_broad Tranversely_thin_but_laterally_deflected Dorsoventrally_and_transversely_thick 'Absent; overridden by palate',
		33 'Frontal: nasal processes' /  'Present; extends anteriorly along lateral margins of nasal into maxilla' Polymorphic_for_state_0_and_2 Absent,
		34 'Frontal: supraorbital process' /  Indistinct_or_completely_absent Present_as_a_small_ridge Large_and_triangular,
		35 'Frontal: anterolateral margins of braincase' /  'Corner-like' Smoothly_convex,
		36 'Frontal: median suture' /  Flat_or_transversely_convex Forms_a_shallow_to_deep_furrow,
		37 'Frontal: interorbital region' /  Slightly_broader_or_same_width_as_intertemporal_region Polymorphic_for_states_0_and_2 Interorbital_region_much_broader_than_intertemporal_region,
		38 'Lacrimal: fusion' /  Lacrimal_present_as_a_distinct_bone 'Indistinct, and fuses early in ontogeny with frontal and maxilla',
		39 Alisphenoid_canal /  Present Absent,
		40 'Orbit: size' /  'Large; orbit length greater than 25% CBL' 'Moderate; orbit length 19-25% CBL' 'Small, Orbit length< 19% CBL',
		41 'Antorbital process: development' /  Absent_or_indistinct Present_as_a_small_ridge 'Present as a ridge extending along lateral 2/3rd of frontal-maxilla suture' Long_ridge_extending_medially_to_midline,
		42 'Antorbital process: location' /  Confined_to_frontal_only Located_on_frontal_and_maxilla Confined_to_maxilla_only,
		43 'Orbit: orbital vacuity' /  Absent_or_undeveloped 'Present and distinct; anteriorly positioned' 'Present and distinct; posteriorly positioned',
		44 'Orbit: anterior margin' /  Indistinct_ridge_joining_antorbital_process_with_zygomatic_arch 'Well-developed crest joining antorbital process with zygomatic arch',
		45 'Orbit: Optic foramen and orbital plate' /  'Plate-like' 'Funnel-shaped',
		46 'Jugal: anteroventral process' /  Present_and_short 'Present and long, reaches the M1' Absent,
		47 'Jugal: postorbital process height' /  'Short; < 30% jugal height' 'Medium; 30-60% jugal height' 'Tall; > 60% depth of jugal',
		48 'Jugal: postorbital process location' /  adjacent_or_partially_dorsal_to_zygomatic_process_of_squamosal anterior_to_terminus_of_zygomatic_process_of_the_squamosal,
		49 'Jugal-squamosal articulation' /  'Splint-like' 'Splint like, with minor contact of the squamosal with the postorbital process' 'Mortized: broad contact anteriorly and ventrally by the squamosal with the jugal',
		50 'Jugal-squamosal suture: length' /  'Long; 16% or greater CBL' 'Short; < 16% CBL',
		51 'Squamosal: transverse ridge' /  Absent Present,
		52 'Squamosal: mastoid process development' /  'Small; does not extend laterally to level of zygomatic arch' 'Large; extends to approximate level of zygomatic arch' 'Greately enlarged; extends past level of zygomatic arch',
		53 'Squamosal: mastoid pachyostotic' /  No Yes,
		54 'Squamosal: Separation of mastoid from postglenoid process' /  'Separate by U-shaped gap' separated_by_a_narrow_cleft,
		55 'Squamosal: Squamosal fossa' /  'Present; distinct shelf present at base of zygomatic process' Polymorphic_for_states_0_and_2 'Absent; braincase merges with base of zygomatic process with no shelf or fossa present',
		56 'Nuchal crests: development' /  Reduced 'Well-developed, but does not obscure occipital condyles in dorsal view' Polymorphic_for_states_1_and_3 'Well-developed and obscure occipital condyles in dorsal view',
		57 'Nuchal crests: orientation' /  Posterodorsally_oriented Anterodorsally_or_laterally_oriented,
		58 'Nuchal crests: shape of posterior margin' /  'V-shaped, and contact sagittal crest posterior to level of mastoid processes' 'V-shaped; contact sagittal crests at ~level of mastoid processes' Medially_concave Blocky Form_broad_concave_arc,
		59 'Sagittal Crest: shape' /  Present_as_high_ridge polymorphic_for_states_0_and_2 Present_as_low_ridge absent,
		60 'Sagittal crest, length' /  'short, restricted to post 2/3 of braincase' 'medium, extends to anterior 1/3 of braincase and onto frontal but not intertemporal constriction' polymorphic_for_states_1_and_3 'long, extends to intertemporal constriction, posterior half of temporal fossa' polymorphic_for_states_3_and_5 'very long, extends to anterior half of temporal fossa',
		61 'Sagittal Crest: anterior root' /  single bifid,
		62 Longitudinal_sulci /  absent Present_as_a_single_sulcus Present_as_paired_sulci,
		63 'Paroccipital process: shape' /  Well_developed_and_smaller_or_the_same_size_as_the_mastoid 'Developed as a long, delicate narrow posterior projection' Prominent_and_much_larger_in_size_than_mastoid,
		64 'Paroccipital process: ventral crest' /  sharp_crest_or_ridge swollen_and_blunt,
		65 'Paroccipital process: relationship with mastoid' /  Completely_separate_from_mastoid_process Distinct_but_connected_to_the_mastoid_process_via_a_low_crest 'somewhat indistinct, and joined by a high crest',
		66 'Tympanic bulla: inflation' /  uninflated greatly_inflated,
		67 'Tympanic bulla: contact with postglenoid process' /  'Bulla separated from postglenoid process by a wide, deep fossa' 'Bulla nearly contacts postglenoid; separated by narrow crack' Bulla_contacts_medial_portion_of_postglenoid_process,
		68 'Epitympanic recess: size' /  Small_and_undeveloped Expanded_in_size Greatly_enlarged,
		69 Internal_auditory_meatus /  Single_round_opening_for_both_CN_VII_and_VIII Single_bilobed_opening_for_CN_VII_and_VIII Separate_canals_for_CN_VII_and_VIII,
		70 'Carotid canal: anterior opening' /  Anteriorly_directed_and_partially_obscured 'Anteroventrally oriented, retracted, and visible as round opening',
		71 'Carotid canal: posterior opening' /  Broad_with_no_overlap_from_tympanic Overlapped_or_partially_overlapped_by_tympanic Enclosed_by_tympanic,
		72 Stylomastoid_foramen /  Laterally_facing_with_no_or_only_indistinct_fossa Polymorphic_for_states_0_and_2 'Associated with a broad, deep foramen extending anterolaterally from the stylomastoid foramen' Associated_with_a_deep_foramen_emanating_from_the_foramen,
		73 'Basioccipital: shape' /  'Narrow/widest width of basioccipital 69% or greater' Polymorphic_for_states_0_and_2 'Narrow/widest width of basioccipital < 69%',
		74 'Posterior lacerate foramen: shape' /  Round Transversely_expanded Present_as_long_fissure,
		75 Pseudosylvian_sulcus /  Present_and_deep Absent_or_reduced_and_indistinct,
		76 Bony_tentorium /  Present_and_located_away_from_petrosal Present_and_appressed_to_petrosal Reduced_or_absent,
		77 'Mandible: mandibular arch' /  Nearly_parallel_in_dorsal_view Sharply_divergent_in_dorsal_view,
		78 'Mandible: fusion of mandibular symphysis' /  Absent 'Present, with furrow' 'Present, without furrow',
		79 'Mandible: length of mandibular symphysis' /  Less_than_50%_of_length_of_horizontal_ramus Greater_than_50%_of_length_of_horizontal_ramus,
		80 'Mandible: lateral surface of symphyseal portion' /  'Anterior portion composed of smooth, compact bone' 'Anterior portion composed of rugose, vascular bone',
		81 'Mandible: posteroventral terminus of mandibular symphysis' /  Same_level_or_anterior_to_p2 Posterior_to_level_of_p2,
		82 'Mandible: anterior terminus' /  Unexpanded Edentulous_and_expanded_anteriorly 'Edentulous and expanded anteriorly and transversely into a spoon-like shape',
		83 'Mandible: genial tuberosity' /  Absent_or_indistinct Present,
		84 'Mandible: ramus orientation' /  Horizontal Upturned,
		85 'Mandible: ventral border' /  Straight Sinuous,
		86 'Mandible: digastric insertion' /  Absent_or_indistinct Enlarged,
		87 'Mandible: mandibular condyle' /  At_or_slightly_above_the_level_of_tooth_row Significantly_elevated_above_level_of_tooth_row,
		88 'Mandible: angular process' /  Does_not_form_a_medial_shelf Forms_a_small_medial_shelf,
		89 'Mandible: coronoid process' /  'Base of coronoid process narrow (less than 42% of mandible length' 'Base of coronoid process broad (greater or equal to 42% of mandible length',
		90 'Upper Incisors: number' /  Three Polymorphic_for_states_0_and_two Two One Absent,
		91 'Upper I3: shape' /  Long_and_slender premolariform,
		92 'Upper I3: location' /  Anteromedial_to_C1 Medial_to_C1,
		93 'Lower Incisors: number' /  Two One Absent,
		94 'Lower I3: Shape and position' /  Incisors_same_size_and_arrayed_in_transverse_straight_line I3_larger_and_placed_posterolateral_to_other_incisors,
		95 'Upper Canine: size' /  Canine_alveoli_less_than_13%_of_length_of_cranium Canine_alveoli_equal_or_greater_than_13%_of_length_of_cranium,
		96 'Upper Canine: length' /  Canines_less_than_25%_CBL 'Canines between 25-50% CBL' Canines_greater_than_50%_CBL,
		97 'Upper C1: globular orthodentine layer' /  Absent Present_and_forming_inner_core_of_tusks,
		98 'Lower canines: shape' /  Caniniform Premolariform Absent,
		99 'Lower Canines: Size' /  Canine_alveolar_length_less_than_or_equal_to_15%_of_lower_tooth_row_length Canine_alveolar_length_greater_than_15%_and_less_than_30%_of_lower_tooth_row_length Canine_alveolar_length_greater_than_or_equal_to_30%_of_lower_tooth_row_length,
		100 'Lower canines: orientation' /  Vertically_oriented Procumbent,
		101 'Lower canines; posterior crista' /  Present Absent,
		102 'Lower canines: longitudinal fluting' /  Absent Present,
		103 'Lower canines: root shape' /  'oval or circular in cross-section' bilobate_or_with_prominent_labial_sulcus,
		104 'Postcanines: tooth enamel' /  'Well-developed' Thin_or_patchy Absent,
		105 'Postcanines: cementum' /  relatively_thin_around_roots 'Thickened around roots, resulting in inflated root lobes wider than tooth crown',
		106 'Upper postcanines: tooth count' /  'P1-M2 Present' 'P1-M1 Present; presence of M2 variable' 'Only P1-M1 Present' 'P1-P4 present; M1 variably present' 'Only P1-P4 present' 'P1-P3 present; P4 variably present' Postcanines_absent,
		107 'Upper postcanines: carinae' /  Carinae_present Carinae_absent_with_no_obvious_anteroposterior_axis,
		108 'Upper postcanines: crown shape' /  Transverly_narrow 'Peg-like',
		109 'Upper premolars: lingual cingulum' /  unexpanded expanded,
		110 Upper_P1_location /  Posterior_to_C1_and_Anterior_to_P2 Posteromedial_to_C1_and_Anterormedial_to_P2 Medial_to_C1_and_anterior_to_P2,
		111 'Upper P1-P2: cingulum' /  'Well-developed with cuspules' Distinct_but_small Weak_and_bulbous,
		112 Upper_P2_rooting /  Double Bilobed Single,
		113 'Upper P2-P3: protocone shelf' /  Protocone_shelf_present_without_protocone_cusp Protocone_shelf_present_with_protocone_cusp Absent_or_reduced,
		114 'Upper P2-P3: cusps' /  'Well-developed metacone separated from paracone by deep notch' 'Prominent paracone; metacone or analogous cusp present but extremely reduced' All_other_cusps_other_than_paracone_absent_or_indistinct,
		115 Upper_P3_rooting /  Double polymorphic_for_states_0_and_2 Bilobed_root polymorphic_for_states_2_and_4 Single_root,
		116 Upper_P4_rooting /  Triple 'Triple or double-rooted' Double polymorphic_for_states_2_and_4 bilobed single,
		117 'Upper P4: cusps' /  'Well-developed metacone separated from paracone by deep notch' 'Paracone prominent; metacone reduced to small cusp or bump' Only_paracone_present,
		118 'Upper P4: protocone shelf' /  anteromedially_placed posteromedially_placed_with_small_cuspules Reduced_or_absent,
		119 Upper_M1_rooting /  Triple 'Triple or double-rooted' Double 'Double-rooted or bilobed' Bilobed Single,
		120 Upper_M2_rooting /  Triple 'Triple or double-rooted' Double 'Double-rooted or bilobed' Bilobed Single,
		121 'Lower postcanines: tooth count' /  'P1-M2 Present' 'P1-M1 Present; M2 variably present' 'Only P1-M1 present' 'Only P1-P4 present' 'Only P1-P3 present' Lower_postcanines_absent,
		122 'Lower postcanines: tooth row length' /  Length_of_tooth_row_greater_than_40%_of_mandible_length Length_of_tooth_row_equal_or_less_than_40%_of_mandible_length,
		123 'Lower postcanines: paraconid cusps' /  'Present and well-developed' Absent_or_reduced,
		124 'Lower postcanines: lingual cingula' /  Present_and_smooth Present_and_rough_or_crenulated,
		125 'Lower postcanines: talonid basin' /  Absent Present_as_a_small_shelf_or_concavity,
		126 'Lower postcanines: metaconid cusps' /  Present Reduced_ Polymorphic_for_states_1_and_3 Absent,
		127 'Lower premolars: rooting' /  'P2-P4 double rooted or bilobate' 'P2-P4 single-rooted',
		128 'Lower premolars: hypoconid cusps' /  Present Absent,
		129 Lower_M1_rooting /  'Double-rooted' 'Single-rooted',
		130 Limb_Bone_Density /  Increased Greatly_Increased,
		131 'Humerus: deltoid tuberosity' /  'Absent; only pectoral crest present' Present_on_lateral_edge_of_pectoral_crest Present_and_separate_from_pectoral_crest,
		132 'Humerus: medial lip of distal trochlea' /  Same_size_or_smaller_than_capitulum Greater_in_size_than_capitulum,
		133 'Humerus: lesser tuberosity' /  smaller_than_or_equal_to_width_of_greater_tuberosity wider_than_greater_tuberosity_and_medially_prominent,
		134 'Humerus, medial entepicondyle' /  'small, less than half of width of distal trochlea' 'enlarged (> 1/2 of trochlear width)' 'greatly enlarged (>2/3 trochlear width) and triangular' 'greatly enlarged (>2/3 trochlear width) and subspherical',
		135 'Radius: distal end' /  Expanded_with_small_radial_process Expanded_with_large_radial_process,
		136 'Metacarpal I: insertion of pollicle extensor' /  Smooth Present_as_pit Rugose_surface,
		137 'Scapholunar: Pit for magnum' /  Absent Present,
		138 'Astragalus: calcaneal process' /  Absent Present_and_short Present_and_long,
		139 'Calcaneum: calcaneal tuber' /  Projects_posteriorly Projects_medially,
		140 'Entocuneiform-Mesocuneiform articulation' /  Both_bones_abut_one_another Both_bones_overlap_one_another,
		141 'Axis: Spinous process ' /  Dorsal_edge_of_spinous_process_convex Dorsal_edge_of_spinous_process_straight Dorsal_edge_of_spinous_process_sinuous,
		142 Body_Size /  'Small (estimated TL <190 cm)' 'Medium (estimated TL 190-240 cm' 'Large (estimated TL >240 cm',
		143 Lower_P1_ /  Present_ Absent_,
		144 Coronoid_process_projection /  Vertical_ Posterodorsally_projected_ ; 
	MATRIX
	'Enaliarctos_emlongi'         000000010000001001000001000000000100000110000010000000010023000010001000000000000000000000000000001000000000001000000025000000000???00??????00??
	'Pteronarctos_goedertae'      0000000100000011010002(0 1)100000000010000011000001000000001002200001000?01000000000001000000000000000100000000000101102012501000000000??0??????00??
	'Callorhinus_ursinus'         0000(0 1)00001021100021202000010001022000100121000101000000101250000101000002010000000000001?0000000001000000100001222352233211003010000000000000(0 1)??
	'Desmatophoca_oregonensis'    00000002011201300110013110300101200001010?0001002100000102230020102211202000000000100101000001000010000001000000210202(3 5)511000000000000???????1??
	'Allodesmus_kernensis'        000000020112013001100232106001?1201001000?00010021000003002200201022?12021100000101011000000010000100000101100222245?25501100311000000000111(0 1)2??
	'Erignathus_barbatus'         00010001001211100010013100100002201001101200021021011001023??01?0112202002120000(0 1)01000100000000000000000020000102102122?2100000000000000020001??
	'Monachus_monachus'           000000010112210100100130002000022010011012100210210110030123101?0112202001120000000000001200000000100000020001102102122?210100000000000002000101
	'Prototaria_primigena'        00000001000?0011010002010040000301000101110000010010000103251000100110000000?????????????000??000????????0???0001?00?105?????????????????????10?
	'Prototaria_planicephala'     ?00000010000001102000201000000030100010111000001001000010?210000100110000000?????????????000??000????????0??10?0??02??04?????????????????????1??
	'Proneotherium_repenningi'    0000000100000011011001010000000301000101111000101000000200210000102??000000?000000000001000000000010000000001000110111110100000000???????111?101
	'Neotherium_mirum'            00000001100101210210020?000000030010010211?0001?01000003032300002021101020000000001000010000000?0010001000001000110211020100110000010011111??100
	'Kamtschatarctos_sinelnikovae'??????????0???2??2??0???00??0??3?????????????????????????????????0??????????0000001000010?????????1????000??????????????01001100?????????????101
	'Pseudotaria_muramotoi'       000?0???(1 2)??1?1?101100?1?2??0????2110010?111000??0?010001032300?0?02110?0?011????0?????????0??????????????0?????0??02??22????????????????????010?
	'Archaeodobenus_akamatsui'    ???0??01110?0?2101100???2?000?1??????10????0??1??00100030????000202110?0?0110000001000001000010000?00000000010001102112?010111000001????????1100
	'Imagotaria_downsi'           00000001110?012101100(1 2)?120000103?0110102111000110101000303140000202110100011000000101001010001000010001000001001111311221101120100010011111??200
	Pelagiarctos                  ????????????????????????????????????????????????????????????????????????????0101001000??????01???02000100??0????????????0?0111000????????????10?
	'Nanodobenus_arandai'         ????????????????????????????????????????????????????????????????????????????0000101010????????????????100???????????????0?001?000?????????1??00?
	'Pontolis_magnus'             10000002110201300110013220000103201101021110001100010003030510002021101300110001(0 1)0101110100011000010?00010?010021?23(1 2)122011(0 1)13000001001?1111020?
	'Pontolis_barroni'            ?00000021002013001100132200001??2010010211100?210?01000303231000202??013001?00000010110001000000001100110000100111121120010012000001??11111??211
	'Pontolis_kohnoi'             000000020002013001100132200001030010010211100?110001000303210010202??013001?0000001011010000010?0011?011100010?1??22??220100??0?0001?01111??2200
	'Titanotaria_orangensis'      11000002110201300110013120?001032011010?111000210001000303031000202??010201?00?10010110100000?0000?0?010100110011?02??22010113010001011111112200
	'Osodobenus_eodon'            0000000211010130021010312000010320111102211001110101000303131000202?0010001?00001010110100000?00001100100001100211451155201113111????????????200
	'Dusignathus_santacruzensis'  1?????0???0?????0??0???????????32???2??????0????0?010003030??0?0?021??10???11010101011010???01?0001110011?11102222??????2110031110010211?????200
	'Dusignathus_seftoni'         00110002110121300110113220000103201121023110001000020003030010002021?01000111111(0 1)010110101001?000021110110?1?022??45225?21????1?1001021??11?0200
	'Gomphotaria_pugnax'          11000002210121300110013(1 2)2?00????201121023110001000000003030510???0????????1?00111010000102002?01002111011211?1222?45?24521?0??1?1001??111111?200
	'Aivukus_cedrosensis'         000110011102012100101??(1 2)2?0?0???2010210?11?0?011010100010?3??00010211010?01?00000??000???210??000?10??0102?1?0?22145??5?2?????1?100101121????10?
	'Protodobenus_japonicus'      00?01011(1 2)0?211210010122231?11103201021??1??0????0?0?0?2???3??0???0????????1?100?000000110000010011001001021110222145225?311003111????????????000
	'Ontocetus_sp.'               2011?01220022121011112323?51????20102102211010?10?020101102?1000202??012001????0?????????310??111??????2?2???1????45??5??????????????????????20?
	'Ontocetus_emmonsi'           201010122003212?01111232315111?42010210?21??10????020010143??101202110112011100111110011011011111110100203?1?122??45??5?31100311?0110112111??201
	'Odobenus_rosmarus'           00111121201321210011122231611114201021021121101100020120143??10120211012001111110(1 3)10101113112?121110100205110222224522??41100311?021011211111210
	'Pliopedia_pacifica'          ??????????????????????????????????10???????????????????0143??2???????????????????????????????????????????????????????????????????0211112?????2??
	'Valenictus_imperialensis'    ?????????????????????????????????????????????????????????????????????????????????????????????????????????????????????????????????1??13???????1??
	'Valenictus_sheperdi'         00111011200321211?11122231011114201021021121102101020020143??200202??010201??????????????4????1??????????6???????????????????????1???????????2??
	'Valenictus_chulavistensis'   00111011200321211?111(1 2)2231011114201021022121102101020020143??201202??010201?1111?211001004??2?1212???????6??????????????5????????121131211111111
	'Valenictus_UCMP_137426'      00????1?20?3212?1?11122231??11042010210?21?1??????020020143??201202??010?0????????????????????1?????????????????????????????????????????????????
	'Ontocetus_posti'             ????????????????????????????????????????????????????????????????????????????1111(0 1)(0 1)1101010???01???11010020???????????????31100311??????????????01

;

END;
BEGIN ASSUMPTIONS;
	TYPESET * UNTITLED   =  unord:  1- 6 10- 11 13- 17 19- 21 23-26\3 28- 32 35- 36 38- 39 44- 46 48 50- 51 53- 54 57- 58 61-64\3 66 70 75- 89 91- 92 94- 95 97- 98 100- 103 105 107- 109 118 122- 126 128- 130 132- 133 135- 137 139- 141 143- 144, ord:  7- 9 12 18 22 24- 25 27 33- 34 37-40\3 41- 43 47 49-55\3 56-59\3 60 62- 63 65 67- 69 71- 74 90-99\3 104 106 110- 117 119- 121 127 131-134\3 138 142;

END;

BEGIN MESQUITECHARMODELS;
	ProbModelSet * UNTITLED   =  'Mk1 (est.)':  1- 144;
END;

BEGIN TREES;
	Title Trees;
	ID 01827925940d2;
	LINK Taxa = Taxa;
	TRANSLATE
[0] 		n0 'Enaliarctos_emlongi',
[1] 		n1 'Pteronarctos_goedertae',
[2] 		n2 'Callorhinus_ursinus',
[3] 		n3 'Desmatophoca_oregonensis',
[4] 		n4 'Allodesmus_kernensis',
[5] 		n5 'Erignathus_barbatus',
[6] 		n6 'Monachus_monachus',
[7] 		n7 'Prototaria_primigena',
[8] 		n8 'Prototaria_planicephala',
[9] 		n9 'Proneotherium_repenningi',
[10] 		n10 'Neotherium_mirum',
[11] 		n11 'Kamtschatarctos_sinelnikovae',
[12] 		n12 'Pseudotaria_muramotoi',
[13] 		n13 'Archaeodobenus_akamatsui',
[14] 		n14 'Imagotaria_downsi',
[15] 		n15 Pelagiarctos,
[16] 		n16 'Nanodobenus_arandai',
[17] 		n17 'Pontolis_magnus',
[18] 		n18 'Pontolis_barroni',
[19] 		n19 'Pontolis_kohnoi',
[20] 		n20 'Titanotaria_orangensis',
[21] 		n21 'Osodobenus_eodon',
[22] 		n22 'Dusignathus_santacruzensis',
[23] 		n23 'Dusignathus_seftoni',
[24] 		n24 'Gomphotaria_pugnax',
[25] 		n25 'Aivukus_cedrosensis',
[26] 		n26 'Protodobenus_japonicus',
[27] 		n27 'Ontocetus_sp.',
[28] 		n28 'Ontocetus_emmonsi',
[29] 		n29 'Odobenus_rosmarus',
[30] 		n30 'Pliopedia_pacifica',
[31] 		n31 'Valenictus_imperialensis',
[32] 		n32 'Valenictus_sheperdi',
[33] 		n33 'Valenictus_chulavistensis',
[34] 		n34 'Valenictus_UCMP_137426',
[35] 		n35 'Ontocetus_posti';
	TREE 'Default Symmetrical Tree++' = (((((((((((n21,((n22,(n23,n24)),(n25,(n26,((n27,n28),(n29,(n30,(n32,(n33,n34))))))))),(((n18,n19),n17),n20)),n14),n13),n12),n10),n9),(n7,n8)),(n2,((n5,n6),(n4,n3)))),n1),n0);

END;


BEGIN NOTES;

	TEXT   TAXON = 29 CHARACTER = 3 TEXT = '62% based on Erdbrink van Bree skull, assuming BZW widest at glenoid fossa like in Odobenus';

	TEXT   TAXON = 28 CHARACTER = 5 TEXT = changed_this_to_?_because_;
	TEXT   TAXON = 29 CHARACTER = 5 TEXT = 36%;

	TEXT   TAXON = 13 CHARACTER = 9 TEXT = ambiguity;
	TEXT   TAXON = 27 CHARACTER = 9 TEXT = ambiguity;

	TEXT   TAXON = 13 CHARACTER = 12 TEXT = 'Anterior tip of nasals missing, but already overlaps anterior half of preserved portion, indicating state 1';

	TEXT   TAXON = 5 CHARACTER = 22 TEXT = 'Though the nasals are missing, the anterior end of the naso-premax suture is clear. Using this, the nasal is 16-17% of CBL in the Allodesmus "gracilis" and "kelloggi" holotype skulls';
	TEXT   TAXON = 11 CHARACTER = 22 TEXT = nasals_incomplete_but_they_are_clearly_no_more_than_about_17%_of_CBL;
	TEXT   TAXON = 15 CHARACTER = 22 TEXT = ambiguity;
	TEXT   TAXON = 24 CHARACTER = 22 TEXT = 'The occipital condyles are missing, but assuming their position either as far anterior as the vertex or as far posterior as 2-4 cm posterior to the nuchal crest, the nasals are about 20-24% of CBL and thus coded as state 1.';
	TEXT   TAXON = 29 CHARACTER = 22 TEXT = 18%_;
	TEXT   TAXON = 34 CHARACTER = 22 TEXT = 'Ambiguity; owing to breakage it is unclear if Valenictus chulavistensis is state 1 or state 2.';

	TEXT   TAXON = 25 CHARACTER = 24 TEXT = ambiguity;
	TEXT   TAXON = 26 CHARACTER = 24 TEXT = ambiguity;
	TEXT   TAXON = 29 CHARACTER = 24 TEXT = 62.8%;

	TEXT   TAXON = 29 CHARACTER = 30 TEXT = 'Broken, but in Hasse 1909 skull it is clearly in line with the glenoid fossa';

	TEXT   TAXON = 8 CHARACTER = 34 TEXT = 0;

	TEXT   TAXON = 29 CHARACTER = 55 TEXT = 'In the Rutten 1907 and hasse 1909 skulls there is a shelf, but shelf poorly developed in Erdbrink skull';

	TEXT   TAXON = 28 CHARACTER = 59 TEXT = Unlike_Ontocetus_emmonsi_this_specimen_has_a_low_sagittal_crest_posteriorly;

	TEXT   TAXON = 29 CHARACTER = 72 TEXT = The_Erdbrink_skull_has_a_small_foramen_and_no_fossa_but_in_the_Hasse_skull_it_is_a_narrow_fossa;

	TEXT   TAXON = 24 CHARACTER = 73 TEXT = 86%;

	TEXT   TAXON = 25 CHARACTER = 95 TEXT = about_11%_or_so;
	TEXT   TAXON = 26 CHARACTER = 95 TEXT = 'about 7-8%';
	TEXT   TAXON = 29 CHARACTER = 95 TEXT = 16%;
	TEXT   TAXON = 35 CHARACTER = 95 TEXT = '14% if measured in lateral view - broken edge gives good cross-section of canine diameter	';

	TEXT   TAXON = 25 CHARACTER = 96 TEXT = About_18%_based_on_SDNHM..._ventral_skull_on_display;
	TEXT   TAXON = 29 CHARACTER = 96 TEXT = Based_on_referred_tusks_that_are_quite_large;

	TEXT   TAXON = 18 CHARACTER = 117 TEXT = ambiguity;

END;

Begin MESQUITE;
		MESQUITESCRIPTVERSION 2;
		TITLE AUTO;
		tell ProjectCoordinator;
		timeSaved 1711499026203;
		getEmployee #mesquite.minimal.ManageTaxa.ManageTaxa;
		tell It;
			setID 0 7825328571496747772;
			tell It;
				setDefaultOrder  0 1 2 3 4 5 6 7 8 9 10 11 12 13 14 16 43 17 40 41 32 39 18 19 20 21 22 23 24 30 25 26 28 27 29 35;
				attachments ;
			endTell;
		endTell;
		getEmployee #mesquite.charMatrices.ManageCharacters.ManageCharacters;
		tell It;
			setID 0 2040599210885492371;
			tell It;
				setDefaultOrder  54 52 136 135 137 138 133 134 127 53 0 1 21 103 101 2 3 4 17 25 150 126 5 124 6 8 13 7 9 11 12 10 22 19 20 23 24 27 131 125 14 15 18 26 28 16 158 160 29 152 30 39 132 40 130 34 153 35 36 142 37 139 141 156 38 42 48 43 41 44 51 50 159 46 32 33 62 55 56 58 60 69 57 59 63 64 65 66 67 71 72 110 73 74 121 122 112 80 123 79 76 77 78 81 82 88 108 109 107 111 99 90 100 104 91 92 105 97 93 94 89 83 84 85 86 87 95 98 96 129 113 114 163 155 115 116 117 118 119 120 149 128 143 144;
				attachments ;
			endTell;
			mqVersion 381;
			checksumv 0 3 2633282317 null  getNumChars 144 numChars 144 getNumTaxa 36 numTaxa 36   short true   bits 127   states 127   sumSquaresStatesOnly 78307.0 sumSquares 78307.0 longCompressibleToShort false usingShortMatrix true   NumFiles 1 NumMatrices 1;
			mqVersion;
		endTell;
		getWindow;
		tell It;
			suppress;
			setResourcesState false false 100;
			setPopoutState 300;
			setExplanationSize 0;
			setAnnotationSize 0;
			setFontIncAnnot 0;
			setFontIncExp 0;
			setSize 1920 961;
			setLocation -8 -8;
			setFont SanSerif;
			setFontSize 10;
			getToolPalette;
			tell It;
			endTell;
			desuppress;
		endTell;
		getEmployee  #mesquite.minimal.ManageTaxa.ManageTaxa;
		tell It;
			showTaxa #7825328571496747772 #mesquite.lists.TaxonList.TaxonList;
			tell It;
				setTaxa #7825328571496747772;
				getWindow;
				tell It;
					useTargetValue off;
					setTargetValue ;
					newAssistant  #mesquite.lists.TaxonListCurrPartition.TaxonListCurrPartition;
					setExplanationSize 30;
					setAnnotationSize 20;
					setFontIncAnnot 0;
					setFontIncExp 0;
					setSize 1820 889;
					setLocation -8 -8;
					setFont SanSerif;
					setFontSize 10;
					getToolPalette;
					tell It;
						setTool mesquite.lists.TaxonList.TaxonListWindow.ibeam;
					endTell;
				endTell;
				showWindow;
				getEmployee #mesquite.lists.ColorTaxon.ColorTaxon;
				tell It;
					setColor Red;
					removeColor off;
				endTell;
				getEmployee #mesquite.lists.TaxonListAnnotPanel.TaxonListAnnotPanel;
				tell It;
					togglePanel off;
				endTell;
			endTell;
		endTell;
		getEmployee  #mesquite.charMatrices.BasicDataWindowCoord.BasicDataWindowCoord;
		tell It;
			showDataWindow #2040599210885492371 #mesquite.charMatrices.BasicDataWindowMaker.BasicDataWindowMaker;
			tell It;
				getWindow;
				tell It;
					getTable;
					tell It;
						rowNamesWidth 188;
						columnWidth 143 163;
					endTell;
					setExplanationSize 30;
					setAnnotationSize 20;
					setFontIncAnnot 0;
					setFontIncExp 0;
					setSize 1820 889;
					setLocation -8 -8;
					setFont SanSerif;
					setFontSize 10;
					getToolPalette;
					tell It;
						setTool mesquite.charMatrices.BasicDataWindowMaker.BasicDataWindow.ibeam;
					endTell;
					setActive;
					setTool mesquite.charMatrices.BasicDataWindowMaker.BasicDataWindow.ibeam;
					colorCells  #mesquite.charMatrices.ColorByState.ColorByState;
				tell It;
					setStateLimit 9;
					toggleUniformMaximum on;
				endTell;
					colorRowNames  #mesquite.charMatrices.TaxonGroupColor.TaxonGroupColor;
					colorColumnNames  #mesquite.charMatrices.CharGroupColor.CharGroupColor;
					colorText  #mesquite.charMatrices.NoColor.NoColor;
					setBackground White;
					toggleShowNames on;
					toggleShowTaxonNames on;
					toggleTight off;
					toggleThinRows off;
					toggleShowChanges on;
					toggleSeparateLines off;
					toggleShowStates on;
					toggleReduceCellBorders off;
					toggleAutoWCharNames on;
					toggleAutoTaxonNames off;
					toggleShowDefaultCharNames off;
					toggleConstrainCW on;
					toggleBirdsEye off;
					toggleColorOnlyTaxonNames off;
					toggleShowPaleGrid off;
					toggleShowPaleCellColors off;
					toggleShowPaleExcluded off;
					togglePaleInapplicable on;
					togglePaleMissing off;
					toggleShowBoldCellText off;
					toggleAllowAutosize on;
					toggleColorsPanel off;
					toggleDiagonal on;
					setDiagonalHeight 80;
					toggleLinkedScrolling on;
					toggleScrollLinkedTables off;
				endTell;
				showWindow;
				getWindow;
				tell It;
					forceAutosize;
				endTell;
				getEmployee #mesquite.charMatrices.AlterData.AlterData;
				tell It;
					toggleBySubmenus off;
				endTell;
				getEmployee #mesquite.charMatrices.ColorCells.ColorCells;
				tell It;
					setColor Red;
					removeColor off;
				endTell;
				getEmployee #mesquite.categ.StateNamesEditor.StateNamesEditor;
				tell It;
					makeWindow;
					tell It;
						getTable;
						tell It;
							rowNamesWidth 319;
						endTell;
						setExplanationSize 30;
						setAnnotationSize 20;
						setFontIncAnnot 0;
						setFontIncExp 0;
						setSize 1820 889;
						setLocation -8 -8;
						setFont SanSerif;
						setFontSize 10;
						getToolPalette;
						tell It;
							setTool mesquite.categ.StateNamesEditor.StateNamesWindow.ibeam;
						endTell;
						rowsAreCharacters on;
						toggleConstrainChar on;
						toggleConstrainCharNum 3;
						togglePanel off;
						toggleSummaryPanel off;
					endTell;
					showWindow;
				endTell;
				getEmployee #mesquite.categ.StateNamesStrip.StateNamesStrip;
				tell It;
					showStrip off;
				endTell;
				getEmployee #mesquite.charMatrices.AnnotPanel.AnnotPanel;
				tell It;
					togglePanel off;
				endTell;
				getEmployee #mesquite.charMatrices.CharReferenceStrip.CharReferenceStrip;
				tell It;
					showStrip off;
				endTell;
				getEmployee #mesquite.charMatrices.QuickKeySelector.QuickKeySelector;
				tell It;
					autotabOff;
				endTell;
				getEmployee #mesquite.charMatrices.SelSummaryStrip.SelSummaryStrip;
				tell It;
					showStrip off;
				endTell;
				getEmployee #mesquite.categ.SmallStateNamesEditor.SmallStateNamesEditor;
				tell It;
					panelOpen true;
				endTell;
			endTell;
		endTell;
		getEmployee  #mesquite.charMatrices.ManageCharacters.ManageCharacters;
		tell It;
			showDatasList  #mesquite.lists.DatasetList.DatasetList;
			tell It;
				getWindow;
				tell It;
					useTargetValue off;
					setTargetValue ;
					newAssistant  #mesquite.lists.DatasetsListTaxa.DatasetsListTaxa;
					newAssistant  #mesquite.lists.DatasetsListNumChars.DatasetsListNumChars;
					newAssistant  #mesquite.lists.DatasetsListClass.DatasetsListClass;
					newAssistant  #mesquite.lists.MatrixListVisible.MatrixListVisible;
					setExplanationSize 30;
					setAnnotationSize 20;
					setFontIncAnnot 0;
					setFontIncExp 0;
					setSize 1820 889;
					setLocation -8 -8;
					setFont SanSerif;
					setFontSize 10;
					getToolPalette;
					tell It;
					endTell;
				endTell;
				showWindow;
			endTell;
			showCharacters #2040599210885492371 #mesquite.lists.CharacterList.CharacterList;
			tell It;
				setData 0;
				getWindow;
				tell It;
					useTargetValue off;
					setTargetValue ;
					newAssistant  #mesquite.lists.DefaultCharOrder.DefaultCharOrder;
					newAssistant  #mesquite.lists.CharListInclusion.CharListInclusion;
					newAssistant  #mesquite.lists.CharListPartition.CharListPartition;
					newAssistant  #mesquite.parsimony.CharListParsModels.CharListParsModels;
					getTable;
					tell It;
						rowNamesWidth 350;
						columnWidth 3 91;
					endTell;
					setExplanationSize 30;
					setAnnotationSize 40;
					setFontIncAnnot 0;
					setFontIncExp 0;
					setSize 1820 869;
					setLocation -8 -8;
					setFont SanSerif;
					setFontSize 10;
					getToolPalette;
					tell It;
						setTool mesquite.lists.CharacterList.CharacterListWindow.arrow;
					endTell;
				endTell;
				showWindow;
				getEmployee #mesquite.lists.CharListAnnotPanel.CharListAnnotPanel;
				tell It;
					togglePanel off;
				endTell;
			endTell;
		endTell;
		getEmployee  #mesquite.charMatrices.ManageCharModels.ManageCharModels;
		tell It;
			showModels  #mesquite.lists.ModelsList.ModelsList;
			tell It;
				getWindow;
				tell It;
					useTargetValue off;
					setTargetValue ;
					newAssistant  #mesquite.lists.ModelsListType.ModelsListType;
					newAssistant  #mesquite.lists.ModelsListParadigm.ModelsListParadigm;
					newAssistant  #mesquite.lists.ModelsListWhole.ModelsListWhole;
					newAssistant  #mesquite.lists.ModelsListDatatype.ModelsListDatatype;
					setExplanationSize 30;
					setAnnotationSize 20;
					setFontIncAnnot 0;
					setFontIncExp 0;
					setSize 1820 889;
					setLocation -8 -8;
					setFont SanSerif;
					setFontSize 10;
					getToolPalette;
					tell It;
					endTell;
				endTell;
				showWindow;
			endTell;
		endTell;
		newAssistant  #mesquite.basic.TextWindowMaker.TextWindowMaker;
		tell It;
			setText ;
			setTitle Note_1;
			getWindow;
			tell It;
				setExplanationSize 0;
				setAnnotationSize 0;
				setFontIncAnnot 0;
				setFontIncExp 0;
				setSize 1820 939;
				setLocation -8 -8;
				setFont SanSerif;
				setFontSize 10;
				getToolPalette;
				tell It;
				endTell;
			endTell;
			hideWindow;
		endTell;
		endTell;
end;
