# Supplementary material for: New species of Ontocetus (Pinnipedia: Odobenidae) from the Lower Pleistocene of the North Atlantic shows similar feeding adaptation independent to the extant walrus (Odobenus rosmarus)
Source: PeerJ. 2024 Aug 13;12:e17666. doi: 10.7717/peerj.17666 (PMC11328838; doi:10.7717/peerj.17666)
Supplement: Supplemental Information 2 — The raw results of the phylogenetic analyses. [file peerj-12-17666-s002.zip › Supplemental File S1 - Boisville et al. Ontocetus matrix nexus.nex/New_sp_Ontocetus_IW12.nex]

#NEXUS
[written Wed Mar 27 15:50:06 PDT 2024 by Mesquite  version 3.81 (build 955) at DESKTOP-GC418RL/128.32.118.82]

BEGIN TAXA;
	TITLE Taxa;
	DIMENSIONS NTAX=36;
	TAXLABELS
		Enaliarctos_emlongi Pteronarctos_goedertae Callorhinus_ursinus Desmatophoca_oregonensis Allodesmus_kernensis Erignathus_barbatus Monachus_monachus Prototaria_primigena Prototaria_planicephala Proneotherium_repenningi Neotherium_mirum Kamtschatarctos_sinelnikovae Pseudotaria_muramotoi Archaeodobenus_akamatsui Imagotaria_downsi elagiarctos Nanodobenus_arandai Pontolis_magnus Pontolis_barroni Pontolis_kohnoi Titanotaria_orangensis Osodobenus_eodon Dusignathus_santacruzensis Dusignathus_seftoni Gomphotaria_pugnax Aivukus_cedrosensis Protodobenus_japonicus Ontocetus_sp Ontocetus_emmonsi Odobenus_rosmarus Pliopedia_pacifica Valenictus_imperialensis Valenictus_sheperdi Valenictus_chulavistensis Valenictus_UCMP_137426 Ontocetus_posti 
	;

END;


BEGIN CHARACTERS;
	TITLE  Character_Matrix;
	DIMENSIONS  NCHAR=144;
	FORMAT DATATYPE = STANDARD RESPECTCASE GAP = - MISSING = ? SYMBOLS = "  0 1 2 3 4 5 6";
	MATRIX
	Enaliarctos_emlongi           000000010000001001000001000000000100000110000010000000010023000010001000000000000000000000000000001000000000001000000025000000000???00??????00??
	Pteronarctos_goedertae        0000000100000011010002{0 1}100000000010000011000001000000001002200001000?01000000000001000000000000000100000000000101102012501000000000??0??????00??
	Callorhinus_ursinus           0000{0 1}00001021100021202000010001022000100121000101000000101250000101000002010000000000001?0000000001000000100001222352233211003010000000000000{0 1}??
	Desmatophoca_oregonensis      00000002011201300110013110300101200001010?0001002100000102230020102211202000000000100101000001000010000001000000210202{3 4 5}511000000000000???????1??
	Allodesmus_kernensis          000000020112013001100232106001?1201001000?00010021000003002200201022?12021100000101011000000010000100000101100222245?25501100311000000000111{0 1}2??
	Erignathus_barbatus           00010001001211100010013100100002201001101200021021011001023??01?0112202002120000{0 1}01000100000000000000000020000102102122?2100000000000000020001??
	Monachus_monachus             000000010112210100100130002000022010011012100210210110030123101?0112202001120000000000001200000000100000020001102102122?210100000000000002000101
	Prototaria_primigena          00000001000?0011010002010040000301000101110000010010000103251000100110000000?????????????000??000????????0???0001?00?105?????????????????????10?
	Prototaria_planicephala       ?00000010000001102000201000000030100010111000001001000010?210000100110000000?????????????000??000????????0??10?0??02??04?????????????????????1??
	Proneotherium_repenningi      0000000100000011011001010000000301000101111000101000000200210000102??000000?000000000001000000000010000000001000110111110100000000???????111?101
	Neotherium_mirum              00000001100101210210020?000000030010010211?0001?01000003032300002021101020000000001000010000000?0010001000001000110211020100110000010011111??100
	Kamtschatarctos_sinelnikovae  ??????????0???2??2??0???00??0??3?????????????????????????????????0??????????0000001000010?????????1????000??????????????01001100?????????????101
	Pseudotaria_muramotoi         000?0???{1 2}??1?1?101100?1?2??0????2110010?111000??0?010001032300?0?02110?0?011????0?????????0??????????????0?????0??02??22????????????????????010?
	Archaeodobenus_akamatsui      ???0??01110?0?2101100???2?000?1??????10????0??1??00100030????000202110?0?0110000001000001000010000?00000000010001102112?010111000001????????1100
	Imagotaria_downsi             00000001110?012101100{1 2}?120000103?0110102111000110101000303140000202110100011000000101001010001000010001000001001111311221101120100010011111??200
	elagiarctos                   ????????????????????????????????????????????????????????????????????????????0101001000??????01???02000100??0????????????0?0111000????????????10?
	Nanodobenus_arandai           ????????????????????????????????????????????????????????????????????????????0000101010????????????????100???????????????0?001?000?????????1??00?
	Pontolis_magnus               10000002110201300110013220000103201101021110001100010003030510002021101300110001{0 1}0101110100011000010?00010?010021?23{1 2}122011{0 1}13000001001?1111020?
	Pontolis_barroni              ?00000021002013001100132200001??2010010211100?210?01000303231000202??013001?00000010110001000000001100110000100111121120010012000001??11111??211
	Pontolis_kohnoi               000000020002013001100132200001030010010211100?110001000303210010202??013001?0000001011010000010?0011?011100010?1??22??220100??0?0001?01111??2200
	Titanotaria_orangensis        11000002110201300110013120?001032011010?111000210001000303031000202??010201?00?10010110100000?0000?0?010100110011?02??22010113010001011111112200
	Osodobenus_eodon              0000000211010130021010312000010320111102211001110101000303131000202?0010001?00001010110100000?00001100100001100211451155201113111????????????200
	Dusignathus_santacruzensis    1?????0???0?????0??0???????????32???2??????0????0?010003030??0?0?021??10???11010101011010???01?0001110011?11102222??????2110031110010211?????200
	Dusignathus_seftoni           00110002110121300110113220000103201121023110001000020003030010002021?01000111111{0 1}010110101001?000021110110?1?022??45225?21????1?1001021??11?0200
	Gomphotaria_pugnax            11000002210121300110013{1 2}2?00????201121023110001000000003030510???0????????1?00111010000102002?01002111011211?1222?45?24521?0??1?1001??111111?200
	Aivukus_cedrosensis           000110011102012100101??{1 2}2?0?0???2010210?11?0?011010100010?3??00010211010?01?00000??000???210??000?10??0102?1?0?22145??5?2?????1?100101121????10?
	Protodobenus_japonicus        00?01011{1 2}0?211210010122231?11103201021??1??0????0?0?0?2???3??0???0????????1?100?000000110000010011001001021110222145225?311003111????????????000
	Ontocetus_sp                  2011?01220022121011112323?51????20102102211010?10?020101102?1000202??012001????0?????????310??111??????2?2???1????45??5??????????????????????20?
	Ontocetus_emmonsi             201010122003212?01111232315111?42010210?21??10????020010143??101202110112011100111110011011011111110100203?1?122??45??5?31100311?0110112111??201
	Odobenus_rosmarus             00111121201321210011122231611114201021021121101100020120143??10120211012001111110{1 3}10101113112?121110100205110222224522??41100311?021011211111210
	Pliopedia_pacifica            ??????????????????????????????????10???????????????????0143??2???????????????????????????????????????????????????????????????????0211112?????2??
	Valenictus_imperialensis      ?????????????????????????????????????????????????????????????????????????????????????????????????????????????????????????????????1??13???????1??
	Valenictus_sheperdi           00111011200321211?11122231011114201021021121102101020020143??200202??010201??????????????4????1??????????6???????????????????????1???????????2??
	Valenictus_chulavistensis     00111011200321211?111{1 2}2231011114201021022121102101020020143??201202??010201?1111?211001004??2?1212???????6??????????????5????????121131211111111
	Valenictus_UCMP_137426        00????1?20?3212?1?11122231??11042010210?21?1??????020020143??201202??010?0????????????????????1?????????????????????????????????????????????????
	Ontocetus_posti               ????????????????????????????????????????????????????????????????????????????1111{0 1}{0 1}1101010???01???11010020???????????????31100311??????????????01

;

END;
ctype ord : 7 8 9 12 18 22 24 25 27 33 34 37 40 41 42 43 47 49 52 55 56 59 60 62 63 65 67 68 69 71 72 73 74 90 93 96 99 104 106 110 111 112 113 114 115 116 117 119 120 121 127 131 134 138 142;
begin trees;
tree tnt_1 =
 ( 1 , ( 2 , ( ( 3 , ( ( 4 , 5 ) , ( 6 , 7 ) ) ) , ( ( 8 , 9 ) , ( 10 , ( ( 11 , ( ( 13 , ( 15 , ( ( 18 , ( 19 , 20 ) ) , ( 21 , ( 22 , ( ( 23 , ( 24 , 25 ) ) , ( 26 , ( 27 , ( 28 , ( 29 , ( 36 , ( 30 , ( 35 , ( 31 , ( 33 , ( 32 , 34 ) ) ) ) ) ) ) ) ) ) ) ) ) ) ) ) , ( 14 , 16 ) ) ) , ( 12 , 17 ) ) ) ) ) ) );
tree tnt_2 =
 ( 1 , ( 2 , ( ( 3 , ( ( 4 , 5 ) , ( 6 , 7 ) ) ) , ( ( 8 , 9 ) , ( 10 , ( 12 , ( ( 11 , 17 ) , ( 13 , ( 14 , ( 16 , ( 15 , ( ( 18 , ( 19 , 20 ) ) , ( 21 , ( 22 , ( ( 23 , ( 24 , 25 ) ) , ( 26 , ( 27 , ( 28 , ( 29 , ( 36 , ( 30 , ( 31 , ( 33 , ( 34 , ( 32 , 35 ) ) ) ) ) ) ) ) ) ) ) ) ) ) ) ) ) ) ) ) ) ) ) ) );
tree tnt_3 =
 ( 1 , ( 2 , ( ( 3 , ( ( 4 , 5 ) , ( 6 , 7 ) ) ) , ( ( 8 , 9 ) , ( 10 , ( 12 , ( 11 , ( 17 , ( 14 , ( ( 13 , 16 ) , ( 15 , ( ( 18 , ( 19 , 20 ) ) , ( 21 , ( 22 , ( ( 23 , ( 24 , 25 ) ) , ( 26 , ( 27 , ( 28 , ( 29 , ( 36 , ( 30 , ( 31 , ( 35 , ( 33 , ( 32 , 34 ) ) ) ) ) ) ) ) ) ) ) ) ) ) ) ) ) ) ) ) ) ) ) ) );
tree tnt_4 =
 ( 1 , ( 2 , ( ( 3 , ( ( 4 , 5 ) , ( 6 , 7 ) ) ) , ( ( 8 , 9 ) , ( 10 , ( 12 , ( 11 , ( 17 , ( 16 , ( ( 13 , 14 ) , ( 15 , ( ( 18 , ( 19 , 20 ) ) , ( 21 , ( 22 , ( ( 23 , ( 24 , 25 ) ) , ( 26 , ( 27 , ( 28 , ( 29 , ( 36 , ( 30 , ( ( 31 , 35 ) , ( 33 , ( 32 , 34 ) ) ) ) ) ) ) ) ) ) ) ) ) ) ) ) ) ) ) ) ) ) ) );
tree tnt_5 =
 ( 1 , ( 2 , ( ( 3 , ( ( 4 , 5 ) , ( 6 , 7 ) ) ) , ( ( 8 , 9 ) , ( 10 , ( ( 11 , ( ( 13 , ( 15 , ( ( 18 , ( 19 , 20 ) ) , ( 21 , ( 22 , ( ( 23 , ( 24 , 25 ) ) , ( 26 , ( 27 , ( 28 , ( 29 , ( 36 , ( 30 , ( 31 , ( 33 , ( 34 , ( 32 , 35 ) ) ) ) ) ) ) ) ) ) ) ) ) ) ) ) , ( 14 , 16 ) ) ) , ( 12 , 17 ) ) ) ) ) ) );
tree tnt_6 =
 ( 1 , ( 2 , ( ( 3 , ( ( 4 , 5 ) , ( 6 , 7 ) ) ) , ( ( 8 , 9 ) , ( 10 , ( 17 , ( 12 , ( 11 , ( 14 , ( ( 13 , 16 ) , ( 15 , ( ( 18 , ( 19 , 20 ) ) , ( 21 , ( 22 , ( ( 23 , ( 24 , 25 ) ) , ( 26 , ( 27 , ( 28 , ( 29 , ( 36 , ( 30 , ( 31 , ( 35 , ( 33 , ( 32 , 34 ) ) ) ) ) ) ) ) ) ) ) ) ) ) ) ) ) ) ) ) ) ) ) ) );
tree tnt_7 =
 ( 1 , ( 2 , ( ( 3 , ( ( 4 , 5 ) , ( 6 , 7 ) ) ) , ( ( 8 , 9 ) , ( 10 , ( 12 , ( 17 , ( 11 , ( 14 , ( ( 13 , 16 ) , ( 15 , ( ( 18 , ( 19 , 20 ) ) , ( 21 , ( 22 , ( ( 23 , ( 24 , 25 ) ) , ( 26 , ( 27 , ( 28 , ( 29 , ( 36 , ( 30 , ( 31 , ( 35 , ( 33 , ( 32 , 34 ) ) ) ) ) ) ) ) ) ) ) ) ) ) ) ) ) ) ) ) ) ) ) ) );
tree tnt_8 =
 ( 1 , ( 2 , ( ( 3 , ( ( 4 , 5 ) , ( 6 , 7 ) ) ) , ( ( 8 , 9 ) , ( 10 , ( 12 , ( 17 , ( 11 , ( 14 , ( ( 13 , 16 ) , ( 15 , ( ( 18 , ( 19 , 20 ) ) , ( 21 , ( 22 , ( ( 23 , ( 24 , 25 ) ) , ( 26 , ( 27 , ( 28 , ( 29 , ( 36 , ( 30 , ( ( 31 , 35 ) , ( 33 , ( 32 , 34 ) ) ) ) ) ) ) ) ) ) ) ) ) ) ) ) ) ) ) ) ) ) ) );
tree tnt_9 =
 ( 1 , ( 2 , ( ( 3 , ( ( 4 , 5 ) , ( 6 , 7 ) ) ) , ( ( 8 , 9 ) , ( 10 , ( ( 11 , ( ( 14 , ( 13 , 16 ) ) , ( 15 , ( ( 18 , ( 19 , 20 ) ) , ( 21 , ( 22 , ( ( 23 , ( 24 , 25 ) ) , ( 26 , ( 27 , ( 28 , ( 29 , ( 36 , ( 30 , ( 31 , ( ( 32 , 34 ) , ( 33 , 35 ) ) ) ) ) ) ) ) ) ) ) ) ) ) ) ) , ( 12 , 17 ) ) ) ) ) ) );
tree tnt_10 =
 ( 1 , ( 2 , ( ( 3 , ( ( 4 , 5 ) , ( 6 , 7 ) ) ) , ( ( 8 , 9 ) , ( 10 , ( 12 , ( 11 , ( 17 , ( 13 , ( 14 , ( 16 , ( 15 , ( ( 18 , ( 19 , 20 ) ) , ( 21 , ( 22 , ( ( 23 , ( 24 , 25 ) ) , ( 26 , ( 27 , ( 28 , ( 29 , ( 36 , ( 30 , ( ( 31 , 35 ) , ( 33 , ( 32 , 34 ) ) ) ) ) ) ) ) ) ) ) ) ) ) ) ) ) ) ) ) ) ) ) ) );
tree tnt_11 =
 ( 1 , ( 2 , ( ( 3 , ( ( 4 , 5 ) , ( 6 , 7 ) ) ) , ( ( 8 , 9 ) , ( 10 , ( 12 , ( ( 11 , 17 ) , ( 13 , ( ( 14 , 16 ) , ( 15 , ( ( 18 , ( 19 , 20 ) ) , ( 21 , ( 22 , ( ( 23 , ( 24 , 25 ) ) , ( 26 , ( 27 , ( 28 , ( 29 , ( 36 , ( 30 , ( 31 , ( ( 32 , 34 ) , ( 33 , 35 ) ) ) ) ) ) ) ) ) ) ) ) ) ) ) ) ) ) ) ) ) ) );
tree tnt_12 =
 ( 1 , ( 2 , ( ( 3 , ( ( 4 , 5 ) , ( 6 , 7 ) ) ) , ( ( 8 , 9 ) , ( 10 , ( 17 , ( ( 11 , 12 ) , ( ( 13 , ( 15 , ( ( 18 , ( 19 , 20 ) ) , ( 21 , ( 22 , ( ( 23 , ( 24 , 25 ) ) , ( 26 , ( 27 , ( 28 , ( 29 , ( 36 , ( 30 , ( 35 , ( 31 , ( 33 , ( 32 , 34 ) ) ) ) ) ) ) ) ) ) ) ) ) ) ) ) , ( 14 , 16 ) ) ) ) ) ) ) ) );
tree tnt_13 =
 ( 1 , ( 2 , ( ( 3 , ( ( 4 , 5 ) , ( 6 , 7 ) ) ) , ( ( 8 , 9 ) , ( 10 , ( ( 11 , ( ( 13 , ( 15 , ( ( 18 , ( 19 , 20 ) ) , ( 21 , ( 22 , ( ( 23 , ( 24 , 25 ) ) , ( 26 , ( 27 , ( 28 , ( 29 , ( 36 , ( 30 , ( 31 , ( 33 , ( 35 , ( 32 , 34 ) ) ) ) ) ) ) ) ) ) ) ) ) ) ) ) , ( 14 , 16 ) ) ) , ( 12 , 17 ) ) ) ) ) ) );
tree tnt_14 =
 ( 1 , ( 2 , ( ( 3 , ( ( 4 , 5 ) , ( 6 , 7 ) ) ) , ( ( 8 , 9 ) , ( 10 , ( ( 11 , ( 12 , 17 ) ) , ( ( 13 , ( 15 , ( ( 18 , ( 19 , 20 ) ) , ( 21 , ( 22 , ( ( 23 , ( 24 , 25 ) ) , ( 26 , ( 27 , ( 28 , ( 29 , ( 36 , ( 30 , ( 35 , ( 31 , ( 33 , ( 32 , 34 ) ) ) ) ) ) ) ) ) ) ) ) ) ) ) ) , ( 14 , 16 ) ) ) ) ) ) ) );
tree tnt_15 =
 ( 1 , ( 2 , ( ( 3 , ( ( 4 , 5 ) , ( 6 , 7 ) ) ) , ( ( 8 , 9 ) , ( 10 , ( 12 , ( 11 , ( 17 , ( 13 , ( 14 , ( 16 , ( 15 , ( ( 18 , ( 19 , 20 ) ) , ( 21 , ( 22 , ( ( 23 , ( 24 , 25 ) ) , ( 26 , ( 27 , ( 28 , ( 29 , ( 36 , ( 30 , ( 31 , ( 33 , ( 34 , ( 32 , 35 ) ) ) ) ) ) ) ) ) ) ) ) ) ) ) ) ) ) ) ) ) ) ) ) ) );
tree tnt_16 =
 ( 1 , ( 2 , ( ( 3 , ( ( 4 , 5 ) , ( 6 , 7 ) ) ) , ( ( 8 , 9 ) , ( 10 , ( ( 11 , 12 ) , ( 17 , ( 13 , ( 14 , ( 16 , ( 15 , ( ( 18 , ( 19 , 20 ) ) , ( 21 , ( 22 , ( ( 23 , ( 24 , 25 ) ) , ( 26 , ( 27 , ( 28 , ( 29 , ( 36 , ( 30 , ( 31 , ( 33 , ( 34 , ( 32 , 35 ) ) ) ) ) ) ) ) ) ) ) ) ) ) ) ) ) ) ) ) ) ) ) ) );
tree tnt_17 =
 ( 1 , ( 2 , ( ( 3 , ( ( 4 , 5 ) , ( 6 , 7 ) ) ) , ( ( 8 , 9 ) , ( 10 , ( ( 12 , ( 11 , 17 ) ) , ( 13 , ( 14 , ( 16 , ( 15 , ( ( 18 , ( 19 , 20 ) ) , ( 21 , ( 22 , ( ( 23 , ( 24 , 25 ) ) , ( 26 , ( 27 , ( 28 , ( 29 , ( 36 , ( 30 , ( 31 , ( 33 , ( 34 , ( 32 , 35 ) ) ) ) ) ) ) ) ) ) ) ) ) ) ) ) ) ) ) ) ) ) ) );
tree tnt_18 =
 ( 1 , ( 2 , ( ( 3 , ( ( 4 , 5 ) , ( 6 , 7 ) ) ) , ( ( 8 , 9 ) , ( 10 , ( ( 17 , ( 11 , 12 ) ) , ( 13 , ( 14 , ( 16 , ( 15 , ( ( 18 , ( 19 , 20 ) ) , ( 21 , ( 22 , ( ( 23 , ( 24 , 25 ) ) , ( 26 , ( 27 , ( 28 , ( 29 , ( 36 , ( 30 , ( 31 , ( 33 , ( 34 , ( 32 , 35 ) ) ) ) ) ) ) ) ) ) ) ) ) ) ) ) ) ) ) ) ) ) ) );
tree tnt_19 =
 ( 1 , ( 2 , ( ( 3 , ( ( 4 , 5 ) , ( 6 , 7 ) ) ) , ( ( 8 , 9 ) , ( 10 , ( 12 , ( 17 , ( 11 , ( 13 , ( 14 , ( 16 , ( 15 , ( ( 18 , ( 19 , 20 ) ) , ( 21 , ( 22 , ( ( 23 , ( 24 , 25 ) ) , ( 26 , ( 27 , ( 28 , ( 29 , ( 36 , ( 30 , ( 31 , ( 33 , ( 34 , ( 32 , 35 ) ) ) ) ) ) ) ) ) ) ) ) ) ) ) ) ) ) ) ) ) ) ) ) ) );
tree tnt_20 =
 ( 1 , ( 2 , ( ( 3 , ( ( 4 , 5 ) , ( 6 , 7 ) ) ) , ( ( 8 , 9 ) , ( 10 , ( 12 , ( 11 , ( ( 13 , 17 ) , ( 14 , ( 16 , ( 15 , ( ( 18 , ( 19 , 20 ) ) , ( 21 , ( 22 , ( ( 23 , ( 24 , 25 ) ) , ( 26 , ( 27 , ( 28 , ( 29 , ( 36 , ( 30 , ( 31 , ( 33 , ( 34 , ( 32 , 35 ) ) ) ) ) ) ) ) ) ) ) ) ) ) ) ) ) ) ) ) ) ) ) ) );
tree tnt_21 =
 ( 1 , ( 2 , ( ( 3 , ( ( 4 , 5 ) , ( 6 , 7 ) ) ) , ( ( 8 , 9 ) , ( 10 , ( 12 , ( ( 11 , 17 ) , ( 13 , ( 14 , ( 16 , ( 15 , ( ( 18 , ( 19 , 20 ) ) , ( 21 , ( 22 , ( ( 23 , ( 24 , 25 ) ) , ( 26 , ( 27 , ( 28 , ( 29 , ( 36 , ( 30 , ( 31 , ( 33 , ( 35 , ( 32 , 34 ) ) ) ) ) ) ) ) ) ) ) ) ) ) ) ) ) ) ) ) ) ) ) ) );
tree tnt_22 =
 ( 1 , ( 2 , ( ( 3 , ( ( 4 , 5 ) , ( 6 , 7 ) ) ) , ( ( 8 , 9 ) , ( 10 , ( ( 11 , 12 ) , ( 17 , ( 14 , ( ( 13 , 16 ) , ( 15 , ( ( 18 , ( 19 , 20 ) ) , ( 21 , ( 22 , ( ( 23 , ( 24 , 25 ) ) , ( 26 , ( 27 , ( 28 , ( 29 , ( 36 , ( 30 , ( 31 , ( 35 , ( 33 , ( 32 , 34 ) ) ) ) ) ) ) ) ) ) ) ) ) ) ) ) ) ) ) ) ) ) ) );
tree tnt_23 =
 ( 1 , ( 2 , ( ( 3 , ( ( 4 , 5 ) , ( 6 , 7 ) ) ) , ( ( 8 , 9 ) , ( 10 , ( 12 , ( 11 , ( 13 , ( 17 , ( 14 , ( 16 , ( 15 , ( ( 18 , ( 19 , 20 ) ) , ( 21 , ( 22 , ( ( 23 , ( 24 , 25 ) ) , ( 26 , ( 27 , ( 28 , ( 29 , ( 36 , ( 30 , ( 31 , ( 35 , ( 33 , ( 32 , 34 ) ) ) ) ) ) ) ) ) ) ) ) ) ) ) ) ) ) ) ) ) ) ) ) ) );
tree tnt_24 =
 ( 1 , ( 2 , ( ( 3 , ( ( 4 , 5 ) , ( 6 , 7 ) ) ) , ( ( 8 , 9 ) , ( 10 , ( 12 , ( 11 , ( 17 , ( 13 , ( 14 , ( 16 , ( 15 , ( ( 18 , ( 19 , 20 ) ) , ( 21 , ( 22 , ( ( 23 , ( 24 , 25 ) ) , ( 26 , ( 27 , ( 28 , ( 29 , ( 36 , ( 30 , ( 31 , ( 35 , ( 33 , ( 32 , 34 ) ) ) ) ) ) ) ) ) ) ) ) ) ) ) ) ) ) ) ) ) ) ) ) ) );
tree tnt_25 =
 ( 1 , ( 2 , ( ( 3 , ( ( 4 , 5 ) , ( 6 , 7 ) ) ) , ( ( 8 , 9 ) , ( 10 , ( ( 12 , ( 11 , 17 ) ) , ( 14 , ( ( 13 , 16 ) , ( 15 , ( ( 18 , ( 19 , 20 ) ) , ( 21 , ( 22 , ( ( 23 , ( 24 , 25 ) ) , ( 26 , ( 27 , ( 28 , ( 29 , ( 36 , ( 30 , ( 31 , ( 35 , ( 33 , ( 32 , 34 ) ) ) ) ) ) ) ) ) ) ) ) ) ) ) ) ) ) ) ) ) ) );
tree tnt_26 =
 ( 1 , ( 2 , ( ( 3 , ( ( 4 , 5 ) , ( 6 , 7 ) ) ) , ( ( 8 , 9 ) , ( 10 , ( 12 , ( 11 , ( 13 , ( 17 , ( 16 , ( 14 , ( 15 , ( ( 18 , ( 19 , 20 ) ) , ( 21 , ( 22 , ( ( 23 , ( 24 , 25 ) ) , ( 26 , ( 27 , ( 28 , ( 29 , ( 36 , ( 30 , ( ( 31 , 35 ) , ( 33 , ( 32 , 34 ) ) ) ) ) ) ) ) ) ) ) ) ) ) ) ) ) ) ) ) ) ) ) ) );
tree tnt_27 =
 ( 1 , ( 2 , ( ( 3 , ( ( 4 , 5 ) , ( 6 , 7 ) ) ) , ( ( 8 , 9 ) , ( 10 , ( 17 , ( ( 11 , 12 ) , ( ( 13 , ( 15 , ( ( 18 , ( 19 , 20 ) ) , ( 21 , ( 22 , ( ( 23 , ( 24 , 25 ) ) , ( 26 , ( 27 , ( 28 , ( 29 , ( 36 , ( 30 , ( 31 , ( 33 , ( 34 , ( 32 , 35 ) ) ) ) ) ) ) ) ) ) ) ) ) ) ) ) , ( 14 , 16 ) ) ) ) ) ) ) ) );
tree tnt_28 =
 ( 1 , ( 2 , ( ( 3 , ( ( 4 , 5 ) , ( 6 , 7 ) ) ) , ( ( 8 , 9 ) , ( 10 , ( 12 , ( 17 , ( 11 , ( 14 , ( ( 13 , 16 ) , ( 15 , ( ( 18 , ( 19 , 20 ) ) , ( 21 , ( 22 , ( ( 23 , ( 24 , 25 ) ) , ( 26 , ( 27 , ( 28 , ( 29 , ( 36 , ( 30 , ( 31 , ( ( 32 , 34 ) , ( 33 , 35 ) ) ) ) ) ) ) ) ) ) ) ) ) ) ) ) ) ) ) ) ) ) ) );
tree tnt_29 =
 ( 1 , ( 2 , ( ( 3 , ( ( 4 , 5 ) , ( 6 , 7 ) ) ) , ( ( 8 , 9 ) , ( 10 , ( 12 , ( 17 , ( 11 , ( 14 , ( ( 13 , 16 ) , ( 15 , ( ( 18 , ( 19 , 20 ) ) , ( 21 , ( 22 , ( ( 23 , ( 24 , 25 ) ) , ( 26 , ( 27 , ( 28 , ( 29 , ( 36 , ( 30 , ( 31 , ( 33 , ( 35 , ( 32 , 34 ) ) ) ) ) ) ) ) ) ) ) ) ) ) ) ) ) ) ) ) ) ) ) ) );
tree tnt_30 =
 ( 1 , ( 2 , ( ( 3 , ( ( 4 , 5 ) , ( 6 , 7 ) ) ) , ( ( 8 , 9 ) , ( 10 , ( 17 , ( ( 11 , 12 ) , ( ( 14 , ( 13 , 16 ) ) , ( 15 , ( ( 18 , ( 19 , 20 ) ) , ( 21 , ( 22 , ( ( 23 , ( 24 , 25 ) ) , ( 26 , ( 27 , ( 28 , ( 29 , ( 36 , ( 30 , ( 31 , ( ( 32 , 34 ) , ( 33 , 35 ) ) ) ) ) ) ) ) ) ) ) ) ) ) ) ) ) ) ) ) ) );
tree tnt_31 =
 ( 1 , ( 2 , ( ( 3 , ( ( 4 , 5 ) , ( 6 , 7 ) ) ) , ( ( 8 , 9 ) , ( 10 , ( ( 11 , ( 12 , 17 ) ) , ( ( 14 , ( 13 , 16 ) ) , ( 15 , ( ( 18 , ( 19 , 20 ) ) , ( 21 , ( 22 , ( ( 23 , ( 24 , 25 ) ) , ( 26 , ( 27 , ( 28 , ( 29 , ( 36 , ( 30 , ( 31 , ( ( 32 , 34 ) , ( 33 , 35 ) ) ) ) ) ) ) ) ) ) ) ) ) ) ) ) ) ) ) ) );
tree tnt_32 =
 ( 1 , ( 2 , ( ( 3 , ( ( 4 , 5 ) , ( 6 , 7 ) ) ) , ( ( 8 , 9 ) , ( 10 , ( ( 11 , 12 ) , ( 17 , ( 13 , ( 14 , ( 16 , ( 15 , ( ( 18 , ( 19 , 20 ) ) , ( 21 , ( 22 , ( ( 23 , ( 24 , 25 ) ) , ( 26 , ( 27 , ( 28 , ( 29 , ( 36 , ( 30 , ( ( 31 , 35 ) , ( 33 , ( 32 , 34 ) ) ) ) ) ) ) ) ) ) ) ) ) ) ) ) ) ) ) ) ) ) ) );
tree tnt_33 =
 ( 1 , ( 2 , ( ( 3 , ( ( 4 , 5 ) , ( 6 , 7 ) ) ) , ( ( 8 , 9 ) , ( 10 , ( 12 , ( 11 , ( 17 , ( 13 , ( 14 , ( 16 , ( 15 , ( ( 18 , ( 19 , 20 ) ) , ( 21 , ( 22 , ( ( 23 , ( 24 , 25 ) ) , ( 26 , ( 27 , ( 28 , ( 29 , ( 36 , ( 30 , ( 31 , ( ( 32 , 34 ) , ( 33 , 35 ) ) ) ) ) ) ) ) ) ) ) ) ) ) ) ) ) ) ) ) ) ) ) ) );
tree tnt_34 =
 ( 1 , ( 2 , ( ( 3 , ( ( 4 , 5 ) , ( 6 , 7 ) ) ) , ( ( 8 , 9 ) , ( 10 , ( 12 , ( 11 , ( 17 , ( 13 , ( 14 , ( 16 , ( 15 , ( ( 18 , ( 19 , 20 ) ) , ( 21 , ( 22 , ( ( 23 , ( 24 , 25 ) ) , ( 26 , ( 27 , ( 28 , ( 29 , ( 36 , ( 30 , ( 31 , ( 33 , ( 35 , ( 32 , 34 ) ) ) ) ) ) ) ) ) ) ) ) ) ) ) ) ) ) ) ) ) ) ) ) ) );
tree tnt_35 =
 ( 1 , ( 2 , ( ( 3 , ( ( 4 , 5 ) , ( 6 , 7 ) ) ) , ( ( 8 , 9 ) , ( 10 , ( ( 11 , 12 ) , ( 13 , ( 17 , ( 14 , ( 16 , ( 15 , ( ( 18 , ( 19 , 20 ) ) , ( 21 , ( 22 , ( ( 23 , ( 24 , 25 ) ) , ( 26 , ( 27 , ( 28 , ( 29 , ( 36 , ( 30 , ( ( 31 , 35 ) , ( 33 , ( 32 , 34 ) ) ) ) ) ) ) ) ) ) ) ) ) ) ) ) ) ) ) ) ) ) ) );
tree tnt_36 =
 ( 1 , ( 2 , ( ( 3 , ( ( 4 , 5 ) , ( 6 , 7 ) ) ) , ( ( 8 , 9 ) , ( 10 , ( ( 11 , 12 ) , ( 17 , ( 13 , ( ( 14 , 16 ) , ( 15 , ( ( 18 , ( 19 , 20 ) ) , ( 21 , ( 22 , ( ( 23 , ( 24 , 25 ) ) , ( 26 , ( 27 , ( 28 , ( 29 , ( 36 , ( 30 , ( 31 , ( ( 32 , 34 ) , ( 33 , 35 ) ) ) ) ) ) ) ) ) ) ) ) ) ) ) ) ) ) ) ) ) ) );
tree tnt_37 =
 ( 1 , ( 2 , ( ( 3 , ( ( 4 , 5 ) , ( 6 , 7 ) ) ) , ( ( 8 , 9 ) , ( 10 , ( 12 , ( 11 , ( ( 13 , 17 ) , ( ( 14 , 16 ) , ( 15 , ( ( 18 , ( 19 , 20 ) ) , ( 21 , ( 22 , ( ( 23 , ( 24 , 25 ) ) , ( 26 , ( 27 , ( 28 , ( 29 , ( 36 , ( 30 , ( 31 , ( ( 32 , 34 ) , ( 33 , 35 ) ) ) ) ) ) ) ) ) ) ) ) ) ) ) ) ) ) ) ) ) ) );
tree tnt_38 =
 ( 1 , ( 2 , ( ( 3 , ( ( 4 , 5 ) , ( 6 , 7 ) ) ) , ( ( 8 , 9 ) , ( 10 , ( 17 , ( ( 11 , 12 ) , ( ( 13 , ( 15 , ( ( 18 , ( 19 , 20 ) ) , ( 21 , ( 22 , ( ( 23 , ( 24 , 25 ) ) , ( 26 , ( 27 , ( 28 , ( 29 , ( 36 , ( 30 , ( 31 , ( 33 , ( 35 , ( 32 , 34 ) ) ) ) ) ) ) ) ) ) ) ) ) ) ) ) , ( 14 , 16 ) ) ) ) ) ) ) ) );
tree tnt_39 =
 ( 1 , ( 2 , ( ( 3 , ( ( 4 , 5 ) , ( 6 , 7 ) ) ) , ( ( 8 , 9 ) , ( 10 , ( ( 11 , ( 12 , 17 ) ) , ( ( 13 , ( 15 , ( ( 18 , ( 19 , 20 ) ) , ( 21 , ( 22 , ( ( 23 , ( 24 , 25 ) ) , ( 26 , ( 27 , ( 28 , ( 29 , ( 36 , ( 30 , ( 31 , ( 33 , ( 35 , ( 32 , 34 ) ) ) ) ) ) ) ) ) ) ) ) ) ) ) ) , ( 14 , 16 ) ) ) ) ) ) ) );
tree tnt_40 =
 ( 1 , ( 2 , ( ( 3 , ( ( 4 , 5 ) , ( 6 , 7 ) ) ) , ( ( 8 , 9 ) , ( 10 , ( ( 11 , 12 ) , ( 13 , ( 17 , ( 14 , ( 16 , ( 15 , ( ( 18 , ( 19 , 20 ) ) , ( 21 , ( 22 , ( ( 23 , ( 24 , 25 ) ) , ( 26 , ( 27 , ( 28 , ( 29 , ( 36 , ( 30 , ( 31 , ( 33 , ( 34 , ( 32 , 35 ) ) ) ) ) ) ) ) ) ) ) ) ) ) ) ) ) ) ) ) ) ) ) ) );
tree tnt_41 =
 ( 1 , ( 2 , ( ( 3 , ( ( 4 , 5 ) , ( 6 , 7 ) ) ) , ( ( 8 , 9 ) , ( 10 , ( 12 , ( 11 , ( ( 13 , 17 ) , ( 14 , ( 16 , ( 15 , ( ( 18 , ( 19 , 20 ) ) , ( 21 , ( 22 , ( ( 23 , ( 24 , 25 ) ) , ( 26 , ( 27 , ( 28 , ( 29 , ( 36 , ( 30 , ( 31 , ( 33 , ( 35 , ( 32 , 34 ) ) ) ) ) ) ) ) ) ) ) ) ) ) ) ) ) ) ) ) ) ) ) ) );
tree tnt_42 =
 ( 1 , ( 2 , ( ( 3 , ( ( 4 , 5 ) , ( 6 , 7 ) ) ) , ( ( 8 , 9 ) , ( 10 , ( ( 11 , 12 ) , ( 17 , ( 13 , ( 14 , ( 16 , ( 15 , ( ( 18 , ( 19 , 20 ) ) , ( 21 , ( 22 , ( ( 23 , ( 24 , 25 ) ) , ( 26 , ( 27 , ( 28 , ( 29 , ( 36 , ( 30 , ( 31 , ( 33 , ( 35 , ( 32 , 34 ) ) ) ) ) ) ) ) ) ) ) ) ) ) ) ) ) ) ) ) ) ) ) ) );
tree tnt_43 =
 ( 1 , ( 2 , ( ( 3 , ( ( 4 , 5 ) , ( 6 , 7 ) ) ) , ( ( 8 , 9 ) , ( 10 , ( ( 11 , 12 ) , ( 13 , ( 17 , ( 14 , ( 16 , ( 15 , ( ( 18 , ( 19 , 20 ) ) , ( 21 , ( 22 , ( ( 23 , ( 24 , 25 ) ) , ( 26 , ( 27 , ( 28 , ( 29 , ( 36 , ( 30 , ( 31 , ( 35 , ( 33 , ( 32 , 34 ) ) ) ) ) ) ) ) ) ) ) ) ) ) ) ) ) ) ) ) ) ) ) ) );
tree tnt_44 =
 ( 1 , ( 2 , ( ( 3 , ( ( 4 , 5 ) , ( 6 , 7 ) ) ) , ( ( 8 , 9 ) , ( 10 , ( ( 11 , 12 ) , ( 17 , ( 13 , ( 14 , ( 16 , ( 15 , ( ( 18 , ( 19 , 20 ) ) , ( 21 , ( 22 , ( ( 23 , ( 24 , 25 ) ) , ( 26 , ( 27 , ( 28 , ( 29 , ( 36 , ( 30 , ( 31 , ( 35 , ( 33 , ( 32 , 34 ) ) ) ) ) ) ) ) ) ) ) ) ) ) ) ) ) ) ) ) ) ) ) ) );
tree tnt_45 =
 ( 1 , ( 2 , ( ( 3 , ( ( 4 , 5 ) , ( 6 , 7 ) ) ) , ( ( 8 , 9 ) , ( 10 , ( ( 11 , 12 ) , ( 13 , ( 17 , ( 14 , ( 16 , ( 15 , ( ( 18 , ( 19 , 20 ) ) , ( 21 , ( 22 , ( ( 23 , ( 24 , 25 ) ) , ( 26 , ( 27 , ( 28 , ( 29 , ( 36 , ( 30 , ( 31 , ( ( 32 , 34 ) , ( 33 , 35 ) ) ) ) ) ) ) ) ) ) ) ) ) ) ) ) ) ) ) ) ) ) ) );
tree tnt_46 =
 ( 1 , ( 2 , ( ( 3 , ( ( 4 , 5 ) , ( 6 , 7 ) ) ) , ( ( 8 , 9 ) , ( 10 , ( ( 11 , 12 ) , ( 13 , ( 17 , ( 14 , ( 16 , ( 15 , ( ( 18 , ( 19 , 20 ) ) , ( 21 , ( 22 , ( ( 23 , ( 24 , 25 ) ) , ( 26 , ( 27 , ( 28 , ( 29 , ( 36 , ( 30 , ( 31 , ( 33 , ( 35 , ( 32 , 34 ) ) ) ) ) ) ) ) ) ) ) ) ) ) ) ) ) ) ) ) ) ) ) ) );

END;
BEGIN ASSUMPTIONS;
	TYPESET * UNTITLED   =  unord:  1- 144;

END;

BEGIN MESQUITECHARMODELS;
	ProbModelSet * UNTITLED   =  'Mk1 (est.)':  1- 144;
END;

Begin MESQUITE;
		MESQUITESCRIPTVERSION 2;
		TITLE AUTO;
		tell ProjectCoordinator;
		timeSaved 1711579807049;
		getEmployee #mesquite.minimal.ManageTaxa.ManageTaxa;
		tell It;
			setID 0 6806900304499210969;
		endTell;
		getEmployee #mesquite.charMatrices.ManageCharacters.ManageCharacters;
		tell It;
			setID 0 1800230168729097513;
			mqVersion 381;
			checksumv 0 3 3855777745 null  getNumChars 144 numChars 144 getNumTaxa 36 numTaxa 36   short true   bits 2305843009213694079   states 127   sumSquaresStatesOnly 79843.0 sumSquares -1.1990383647911209E20 longCompressibleToShort false usingShortMatrix true   NumFiles 1 NumMatrices 1;
			mqVersion;
		endTell;
		getWindow;
		tell It;
			suppress;
			setResourcesState false false 100;
			setPopoutState 300;
			setExplanationSize 0;
			setAnnotationSize 0;
			setFontIncAnnot 0;
			setFontIncExp 0;
			setSize 1920 961;
			setLocation 1912 -8;
			setFont SanSerif;
			setFontSize 10;
			getToolPalette;
			tell It;
			endTell;
			desuppress;
		endTell;
		getEmployee  #mesquite.charMatrices.BasicDataWindowCoord.BasicDataWindowCoord;
		tell It;
			showDataWindow #1800230168729097513 #mesquite.charMatrices.BasicDataWindowMaker.BasicDataWindowMaker;
			tell It;
				getWindow;
				tell It;
					setExplanationSize 30;
					setAnnotationSize 20;
					setFontIncAnnot 0;
					setFontIncExp 0;
					setSize 1820 889;
					setLocation 1912 -8;
					setFont SanSerif;
					setFontSize 10;
					getToolPalette;
					tell It;
					endTell;
					setActive;
					setTool mesquite.charMatrices.BasicDataWindowMaker.BasicDataWindow.arrow;
					colorCells  #mesquite.charMatrices.NoColor.NoColor;
					colorRowNames  #mesquite.charMatrices.TaxonGroupColor.TaxonGroupColor;
					colorColumnNames  #mesquite.charMatrices.CharGroupColor.CharGroupColor;
					colorText  #mesquite.charMatrices.NoColor.NoColor;
					setBackground White;
					toggleShowNames on;
					toggleShowTaxonNames on;
					toggleTight off;
					toggleThinRows off;
					toggleShowChanges on;
					toggleSeparateLines off;
					toggleShowStates on;
					toggleReduceCellBorders off;
					toggleAutoWCharNames on;
					toggleAutoTaxonNames off;
					toggleShowDefaultCharNames off;
					toggleConstrainCW on;
					toggleBirdsEye off;
					toggleColorOnlyTaxonNames off;
					toggleShowPaleGrid off;
					toggleShowPaleCellColors off;
					toggleShowPaleExcluded off;
					togglePaleInapplicable on;
					togglePaleMissing off;
					toggleShowBoldCellText off;
					toggleAllowAutosize on;
					toggleColorsPanel off;
					toggleDiagonal on;
					setDiagonalHeight 80;
					toggleLinkedScrolling on;
					toggleScrollLinkedTables off;
				endTell;
				showWindow;
				getWindow;
				tell It;
					forceAutosize;
				endTell;
				getEmployee #mesquite.charMatrices.AlterData.AlterData;
				tell It;
					toggleBySubmenus off;
				endTell;
				getEmployee #mesquite.charMatrices.ColorByState.ColorByState;
				tell It;
					setStateLimit 9;
					toggleUniformMaximum on;
				endTell;
				getEmployee #mesquite.charMatrices.ColorCells.ColorCells;
				tell It;
					setColor Red;
					removeColor off;
				endTell;
				getEmployee #mesquite.categ.StateNamesStrip.StateNamesStrip;
				tell It;
					showStrip off;
				endTell;
				getEmployee #mesquite.charMatrices.AnnotPanel.AnnotPanel;
				tell It;
					togglePanel off;
				endTell;
				getEmployee #mesquite.charMatrices.CharReferenceStrip.CharReferenceStrip;
				tell It;
					showStrip off;
				endTell;
				getEmployee #mesquite.charMatrices.QuickKeySelector.QuickKeySelector;
				tell It;
					autotabOff;
				endTell;
				getEmployee #mesquite.charMatrices.SelSummaryStrip.SelSummaryStrip;
				tell It;
					showStrip off;
				endTell;
				getEmployee #mesquite.categ.SmallStateNamesEditor.SmallStateNamesEditor;
				tell It;
					panelOpen true;
				endTell;
			endTell;
		endTell;
		endTell;
end;
