# Supplementary material for: New species of Ontocetus (Pinnipedia: Odobenidae) from the Lower Pleistocene of the North Atlantic shows similar feeding adaptation independent to the extant walrus (Odobenus rosmarus)
Source: PeerJ. 2024 Aug 13;12:e17666. doi: 10.7717/peerj.17666 (PMC11328838; doi:10.7717/peerj.17666)
Supplement: Supplemental Information 3 — The raw results of the phylogenetic analyses. [file peerj-12-17666-s003.txt]

macro=
mxram 1024
piwe=6
proc C:\Users\Narimane Chatar\EDDy Lab Dropbox\Narimane Chatar\DECAF data\Collab\New species Ontocetus\Phylogeny\Boisvilles&al_New_sp_Ontocetus_matrix.tnt
log New_sp_Ontocetus_IW6.out
xpiwe=
xmult: ratchet 200 drift 10 hits 5 replications 5 verbose
bbreak: xbit safe tbr
hold 1000000
rseed 1234
ttags=
xmult
bbreak
tsave C:\Users\Narimane Chatar\EDDy Lab Dropbox\Narimane Chatar\DECAF data\Collab\New species Ontocetus\Phylogeny\New_sp_Ontocetus_IW6.ctf	save	tsave/
Length
export * + New_sp_Ontocetus_IW6.nex
resample [mu1=ho1	] sym rep 10000 prob 33 freq from 0
Apo [0
ttags
log /
quit
macro=
mxram 1024
piwe=6
proc C:\Users\Narimane Chatar\EDDy Lab Dropbox\Narimane Chatar\DECAF data\Collab\New species Ontocetus\Phylogeny\Boisvilles&al_New_sp_Ontocetus_matrix.tnt
log New_sp_Ontocetus_IW9.out
xpiwe=
xmult: ratchet 200 drift 10 hits 5 replications 5 verbose
bbreak: xbit safe tbr
hold 1000000
rseed 1234
ttags=
xmult
bbreak
tsave C:\Users\Narimane Chatar\EDDy Lab Dropbox\Narimane Chatar\DECAF data\Collab\New species Ontocetus\Phylogeny\New_sp_Ontocetus_IW9.ctf	save	tsave/
Length
export * + New_sp_Ontocetus_IW9.nex
resample [mu1=ho1	] sym rep 10000 prob 33 freq from 0
Apo [0
ttags
log /
quit
macro=
mxram 1024
piwe=12
proc C:\Phylogeny\Boisvilles&al_New_sp_Ontocetus.tnt
log New_sp_Ontocetus_IW12.out
xpiwe=
xmult: ratchet 200 drift 10 hits 5 replications 5 verbose
bbreak: xbit safe tbr
hold 1000000
rseed 1234
ttags=
xmult
bbreak
tsave C:\Phylogeny\New_sp_Ontocetus_IW12.ctf	save	tsave/
Length
export C:\Phylogeny\New_sp_Ontocetus_IW12.nex
resample [mu1=ho1	] sym rep 10000 prob 33 freq from 0
Apo [0
ttags
log /
quit
